# Supplementary material for: Assessment of pre-injury health-related quality of life: a systematic review
Source: Popul Health Metr. 2017 Mar 14;15:10. doi: 10.1186/s12963-017-0127-3 (PMC5348891; doi:10.1186/s12963-017-0127-3)
Supplement: Additional file 1: — Data_Assessment of pre-injury health-related quality of life: a systematic review. (XLSX 59 kb) [file 12963_2017_127_MOESM1_ESM.xlsx]

## Sheet: Included
Study																						Patients								Pre- and post-injury HRQL assessment									Pre- and post-injury HRQL scores					CONCLUSION/DISCUSSION			QUALITY / RISK OF BIAS
Author	Year	Title	Related study	Norms	Comparisons	Acties / notes	Aim pre-injury	Country	Injury	Children	Design	Duration	Setting	Inclusion	Exclusion	N	Respons	Attrition reasons	Attrition	Resp vs non	Respons	Age (mean; SD; range)	Age	Gender (% male)	Gender (% male)	Injury severity	Injury mechanism	Co-morb	Other	Assessment	Pre	Post	Measures	Version	Scoring	Long	Timing	Pre-inj & follow-up	Pre-inj HRQL	Specs pre-inj	Post-injury HRQL	Specs post-inj	Change	Conclusion	Limitations	Generalizability	Setting: Setting, locations, and period of recruitment, exposure, follow-up, data collection adequately described? (STROBE)	Participants: Eligibility criteria, and sources and methods of selection participants adequately described? (STROBE)	Data sources/measurement: Source of data and details of methods of assessment adequately described? (STROBE)
Alghnam, S	2014	The association between motor vehicle injuries and health-related quality of life: a longitudinal study of a population-based sample in the United States			MVC vs no MVC	MEPS; BEFORE INJ	PROSP	USA	Motor vehilce injury	No	Longitudinal cohort study	2000-2007	MEPS (non-institutionalized)	MEPS, motor vehicle injury, 18+	Those with no pre-injury data (MVA on round 1 or 2), those with no health problems due to a traffic injury (assumption: not sustained traffic injury), thos ewith missig dependent variable values	993	63.950 respondents; 1.652 (2.5%) missing PCS or MCS in round 2 or 4. Weights to account for loss to follow-up	2.5% missing PCS or MCS	COM	BIAS: Those with missing dependent variable data were similar to those with complete information in terms of the frequency of traffic injury and gender	Not reported	MVC: 18–24 21.6; 25–45 45.5; 46–64 23.9; 65+ 8.7 No MVC: 18–24 11.8; 25–45 38.8; 46–64 32.7; 65+ 16.5		MVC: 46.1 No MVC: 47.2	46.1	Not reported	MVC, no MVC (fall, weapon, pois, sport)	MVC: Diabetes 9.6; High Blood Pressure 25.7; Coronary Heart Disease 2.7; Stroke 2.7 No MVC: Diabetes 6.7; High Blood Pressure 24.7; Coronary Heart Disease 3.0; Stroke 2.3	Income, education	Self-administered questionnaire	QUE	QUE	SF-12	Not reported	NR	Long/mult	4 rounds, max 9mo after injury		Round 2 - MVC: Physical score 50.17 (49.44, 50.89); Mental score 49.22 (48.46, 49.98) No MVC: Physical score 49.52 (49.37, 49.68); Mental score 50.90 (50.77, 51.02)		Round 4 - MVC: Physical score 47.45 (46.71, 48.20); Mental score 49.38 (48.60, 50.15) No MVC: Physical score 49.72 (49.56, 49.88); Mental score 51.24 (51.11, 51.36)		MVC: Physical score -2.72; Mental score 0.16 No MVC: Physical score 40.20; Mental score 0.34	We show that adults reporting health conditions due to motor vehicle injuries experience a significant decrease in physical but not mental HRQOL compared to those not reporting motor vehicle injuries.	The MEPS dataset does not have detailed information on the circumstances of the motor vehicle injuries and whether it involved other family members or close friends, which can affect reported quality of life. Those who did not report a medical condition due to a motor vehicle injuries will not appear in our injured group.	We believe our analysis will be generalizable to those who had injuries severe enough to be reported during the study period.	Yes	Yes	Yes
Andrew, NE	2012	Return to pre-injury health status and function 12 months after hospitalisation for sport and active recreation related orthopaedic injury	VOTOR		Type of sport/recreation		Sec	Australia	Sport and active recreation related orthopaedic injury	No	Cohort study	March 2008 - March 2009; June 2008 - June 2009	Patients admitted to the major trauma services and patients admitted to the regional hospital	18-75y, VOTOR database, 1 or more: activity at the time of injury coded as either ‘sports’ or ‘leisure’; place of injury coded as either ‘athletics and sports area’ or ‘place for recreation’; cause of injury coded as ‘motorcycle driver’, ‘motorcycle passenger’, ‘pedal cyclist’ or ‘horse related’. ICD sport & active recreation injury	On-road motorbike riding was excluded. Walking not for exercise. Not capable of providing informed consent. Did not have a fixed address in Australia	317	75%: 455 potentially eligible patients were identified from VOTOR, of which 432 were confirmed eligible. Of these, 49 (11%) could not be contacted, 37 (9%) had incorrect contact details or were overseas at the time and 22 (5%) chose not to participate, resulting in 324 (75%) being recruited. Of those lost to follow-up, four declined the interview and three could not be contacted.	11% could not be contacted 9% had incorrect contact details or were overseas at the time 5% chose not to participate	CON, REF	BIAS: There were no significant differences between eligible patients recruited and eligible participants not recruited to the study for the key demographic variables of employment status (p¼0.23) and injury severity (p¼0.14). However, a higher proportion of non-participants were male (p¼0.01), younger (p<0.001) and less educated (p¼0.03) than participants.	0.75	40 (13); median IQR: 39 (29-51)	40	0.73	0.73	IIS>15: 19%	Table 1: wheeled 40.4, motor 17.4, team-ball sports 14.2, equestrian 10.7	1+: 19%	Edu, pre-inj METS, inj profile, mental health, in-hosp compl	Contacted by mail, 1-2w later telephone interview	TEL	TEL	SF-36	2	NR (US?)	Long	; 12mo post-inj	4wks<inj; NR	All sports - PCS: 58.5 (4.0); MCS: 55.0 (6.9)	Table 3 per sport & domain	All sports - PCS: 51.5 (9.7); MCS: 52.5 (10.0)	Table 3 per sport & domain	All sports - PCS: 7.0 (6.0 to 8.0); MCS: 2.5 (1.4 to 3.5)	At 12 months post injury, most participants reported large reductions in physical health and reduced function.	There is the potential for recall bias and response shift. inclusion of only hospitalised injuries meant that sports that were likely to cause fractures or multiple injuries were overrepresented. Factors that could affect recovery such as post-discharge complications or access to rehabilitation or treatment could not able to be accounted for in the analyses.	Eligible patients not recruited to the study were younger, poorly educated and male, implying that results may not generalise as well to this group. Generalisability is limited by VOTOR including only orthopaedic injuries. The results cannot be extrapolated to isolated non-orthopaedic injuries	Yes	Yes	Yes
Beaupre, LA	2012	Recovery of function following a hip fracture in geriatric ambulatory persons living in nursing homes: Prospective cohort study			Survival status		Sec	Canada	Hip #	No	Prospective longitudinal cohort study	March 2008 - November 2009	Three tertiary centers served as enrollment sites. All nursing home facilities within the health region were included. Research health professionals approached potential participants in the hospital after hip fracture surgery	Previously ambulatory nursing home residents aged 65 and older who had a hip fracture and survived to hospital discharge were approached for enrollment. Impaired cognition was not an exclusion criterion.	Nonambulatory before hip fracture and unwillingness to participate.	60	65%: Of 163 nursing home residents admitted to the three hospitals with hip fracture, 92 (56%) were eligible, and 60 (64%) agreed to participate. Over 12 months, 27 (45%) participants died, and 10 (17%) withdrew because proxy respondents were unwilling to continue participation.	35% refused to participate	REF	BIAS: resp vs non resp Withdrawn participants were similar in age, sex, comorbidities, and prefracture function (all P > .3) to those completing the 12-month follow-up.	0.65	86.9 ± 8.1 (62.0–103.7)	87	30	30	Not reported	Not reported	>=3 comorbidities: 45 (75)	Fracture type, anesthesia, surgical fixation, postoperative weightbearing, time to surg, time until start rehab, LOS	in-person interview using self-report measures, follow-up by tel interview	INT	TEL	EQ-5D	Not reported	NR	Long/mult	Not reported; 3, 6, and 12 months after hip fracture	just before hip fracture; not reported	0.62 ± 0.20	Survived to 12m: 0.63 ± 0.20 Dead on 12m: 0.61 ± 0.20	Survivors - 3m: 0.42 (0.25) 6m: 0.46 (0.24) 12m 0.42 (0.30)			Hip fracture for nursing home residents was associated with substantial loss of functional independence, ambulation, and HRQL. Little recovery was evident after the first 3 months	Proxy respondents were primarily used to provide information. Small study sample. Participants with complete and incomplete data had similar prefracture status, although it is possible that the results have some bias because of attrition. Although the natural history of functional recovery and changes in quality of life were described, mediators of improvement cannot be commented on.	These limitations caution against generalizability or wider applicability of the findings.	Yes	Yes	Yes
Brussoni, M	2013	Validity and reliability of the EQ-5D-3L(trademark) among a paediatric injury population			LOS		Sec - validity	Canada	General	Yes	Validation study	Not reported	Participants were recruited from the emergency department and medical units of a paediatric hospital in British Columbia, Canada	0 to16 years of age and had a primary injury diagnosis for which he or she was seeking treatment, the parent or primary caregiver and child (aged five years and up) were able to speak English, and the family resided in the province of British Columbia		232	345 at baseline, 253 complete 1mo	Not reported		BIAS: resp vs non resp Chi-square tests confirmed no significant differences in age, gender, and injury severity between those who completed both time points versus those who completed only baseline.	0.672464	Validity: 0-2 years 10.7; 2-4 years 22.5; 5-7 years 18.2; 8-12 years 26.9; 13-16 years 21.3		61.3	61.3	Not reported	Not reported	Not reported	Injury type	Qustionnaire. Child self-report in addition to caregiver completion	QUE	QUE	EQ-5D	VAS & 3L	NR	Short	; 1mo post-inj	1d<inj; NR	VAS - Not adm: 95.01 (93.79, 96.23); 1-3d: 96.95 (95.08, 98.82); 4+d: 96.09 (93.73, 98.45) 3L - Not adm: 0.97 (0.96,0 .98); 1-3d: 0.94 (0.88, 1.00); 4+d: 0.93 (0.86, 0.99)		VAS - Not adm: 90.50 (88.20, 92.80); 1-3d: 85.58 (79.73, 91.43); 4+d: 78.33 (73.10, 83.56) 3L - Not adm: 0.90 (0.88, 0.93); 1-3d: 0.76 (0.68, 0.84); 4+d: 0.61 (0.51, 0.72)		VAS - Not adm: 4.51 (1.91, 7.11); 1-3d: 11.37 (5.22, 17.52); 4+d: 17.76 (12.02, 23.20) 3L - Not adm: 0.07 (0.04, 0.09); 1-3d: 0.18 (0.08, 0.28); 4+d: 0.31 (0.26, 0.36)	The EQ-5D-3L™ is an appropriate instrument for collecting health related quality of life data among injured children and can be administered via paper-pencil, online or by telephone.	This study uses a combination of selfreport and parent proxy report. Although, parent proxy has been recognized as a viable option for child health status [35-37], some research suggests there are discrepancies in parent and child responses. There is the potential for bias in recalling pre-injury HRQL.		RISK: period of recruitment not reported	Yes	Yes
Buecking, B	2014	What determines health-related quality of life in hip fracture patients at the end of acute care? - A prospective observational study			NA		Sec	Germany	Hip #	No	Prospective observational cohort study	April 1, 2009 - September 30, 2011	Admitted for surgical fracture treatment touniversity hospital. All patients were examined by trained personnel	Patients with proximal femoral fracture (ICD-10 S72.0–72.2 [25]) who were older than 60 years of age.	Exclusion criteria were polytrauma (ISS ≥16 [26]) and malignancy-related fractures.	350	65% admission, 51% discharge: 539 hip fracture patients were treated in our department; 477 patients met the inclusion criteria, 75 patients declined to participate; 402 patients were included in the study. Out of 62 (15 %) patients who suffered from severe dementia, 52 patients were unable to answer the EQ-5D. Finally, 350 patients answered the EQ-5D questionnaire at admission. Overall in-hospit…	16% declined to participate 13% demnentia, unable to answer the EQ-5D	REF, ABL	BIAS: not reported	0.85	81±8 (median 82, range 60–99)	81	73	73	Not reported	Not reported	Not reported	Fracture location, ASA score, Pre-fracture Charlson Index, Pre-fracture Barthel Index, Residential status, MMSE on admission, GDS on admission, Interval between admission and surgery, Kind of surgery, LOS ICU, Pain level 1 week after surgery (VAS), Occurrence of delirium (DRS), Complications, in-hosp mort	Questionnaire	QUE	QUE	EQ-5D	VAS & 3L	German	Short	Patients At admission; at discharge	Before the fracture; current HrQoL	0.71 (95 % CI 0.67–0.74) and the average pre-fracture EQ VAS was 57 (95%CI 54–59)		At disch: 0.46 (95 % CI 0.41–0.51, p <0.001) and VAS 53 (95 % CI 50–56, p=0.024)		With respect to the difference between pre-fracture and discharge EQ-5D, we identified moderate dementia (MMSE: 10–19; ß=0.281, p <0.001) and the type of surgery (prosthesis, ß=−0.216, p=0.003) as independent variables (adjusted R2=0.097, Table 5).		it should be noted that patients reported their pre-fracture HrQoL in our hospital at admission after the fracture had occurred, which might pose a bias. only 84.3% of the patients who fulfilled the inclusion criteria agreed to participate in the study. the EQ-5D questionnaire was not completed by 52 patients (13 %) at admission > cognitive impairment. 27 % of our patients were not able or refuse…	old patients with high morbidity	Yes	Yes	Yes
Busse, JW	2012	Development and validation of an instrument to predict functional recovery in tibial fracture patients: The Somatic Pre-Occupation and Coping (SPOC) questionnaire			NA		Sec - validity	Canada	Tibial #	No	multicenter, randomized controlled trial, the eponym for which is SPRINT (Study to Prospectively evaluate Reamed Intramedullary Nails in Tibial fractures).	July 2000 - September 2005	Multicenter study	patients with open (Gustilo Type I–IIIb) and closed (Tscherne Type 0–3) tibial shaft fractures amenable to operative fixation with an intramedullary nail		316	1319: 359 consecutive patients agreed to complete the SPOC questionnaire at their 6-week postoperative follow-up, 316 of whom provided complete data. 196 at 12m	73% refused to complete the SPOC questionnaire 3% no complete data	REF, COM	BIAS: PCS: total 52.9 (9.1), compl SPOC 53.8 (8.1), compl SPOC & SF 12m 54.5 (6.7) MCS: 54.0 (8.6), 54.3 (8.5), 54.4 (8.1) Differences between groups were nonsignificant (P . 0.05) for all variables.	0.24	39.2 (15.9)	39	74.2	74.2	(Grades for fractures)	Not reported	(Current smoker)		Questionnaire	QUE	QUE	SF-36	Not reported	NR (US?)	Long/mult	At the time of enrollment; 2w; 12m	Preinjury health status; not reported	PCS: 52.9 (9.1); MCS: 54.0 (8.6)		2w - PCS: 28.2 (7.6); MCS: 45.5 (12.6) 12m - PCS: 43.2 (11.3); 51.7 (11.9)			Focus SPOC: The SPOC questionnaire is a valid measurement of illness beliefs in patients with tibial fracture and is highly predictive of their long-term functional recovery.	After a patient’s fracture was declared healed by their attending surgeon, they were no longer required to attend the fracture clinic, which lowered follow-up rates for making observations on quality of life.		Yes	Yes	Yes
Ding, R	2006	The health-related quality of life of children with an extremity fracture: A one-year follow-up study			Upper/lower extremity		Sec	USA	Extremity #	Yes	Part of larger prospective cohort study	January 15, 2002 - ending July 31, 2003	Admitted to 1 of 4 level 1 pediatric trauma centers	children had to be between 5 and 15 years old and hospitalized for one or more nights for treatment of an extremity fracture with no associated TBI. Eligible injuries included a long bone fracture of the upper or lower extremity or a pelvic fracture. sample was stratified by fracture region and severity [Abbreviated Injury Scale (AIS) score of 2 versus >=3]	(1) they or their parents did not speak English; (2) they had a preexisting medical condition that seriously compromised preinjury function; (3) child abuse was suspected as the cause of the injury; or (4) they sustained both upper and LEFs because fracture region was a primary variable of interest.	100	160 children who sustained an extremity fracture were screened and 118 were eligible. The most frequent reason for ineligibility was that the child was not hospitalized overnight (44%). Among the 118 eligible children, 100 enrolled in the study (85%).			BIAS: not reported	0.847458	10.2 T 3.4 (tab 1 lft klassen)	10	66	66	NISS: 7.9 (5.0): 4 45%; 5-9 44%; 10+ 11%	Traffic related: 20%; Fall 54%; Other 26%	Preexisting physical condition; Preexisting psychosocial condition	Income, fam funct, race, health insurance, LOS< disposition, # site, no. fractures	3 telephone interviews that were conducted by a professional survey research firm with a primary caregiver of the child.	TEL	TEL	PedsQL	Not reported	NA?	Long/mult	As quickly after the injury as possible (median 9 days); 3m; 12m	preinjury HRQOL; child’s HRQOL postinjury	88.9	Physical, emo, soc, school,. Psychosoc	3m: 73.4; 12m 79.6	Physical, emo, soc, school,. Psychosoc	All HRQOL scores postinjury were significantly lower (P = 0.05) for all subjects compared to their preinjury HRQOL scores.	Children hospitalized for an extremity fracture suffered dramatic declines in physical and psychosocial well-being during the first 3 months postinjury. By 1 year postinjury, most children recovered; however, children with a tibia and/or fibula fracture still reported significantly poorer physical functioning.	Because of a limited sample size, we were unable to examine specific fracture sites, instead we combined several fracture sites together (eg, radius and ulna). We did not collect information on the management of the extremity fractures so we could not evaluate the impact of different treatments on HRQOL. The estimate of preinjury HRQOL was obtained postinjury. The injury event could have biased t…	The study’s generalizability is limited to extremity fractures severe enough to warrant hospitalization at level 1 trauma centers.	Yes	Yes	Yes
Dvorak, MF	2005	Long-term health-related quality of life outcomes following Jefferson-type burst fractures of the atlas		x	Canada		Sec	Canada	C1 #	No	Retrospective database review / retrospective cross-sectional outcome assessment	Not reported	Retrospective review of databases in Vancouver, Winnipeg, and Ottawa, Canada	patients with Jefferson fractures. Eligibility criteria included an age of 18 years or older and disruption of both the anterior and posterior atlantal arches without neurological injury. This included patients with a classic four-part Jefferson burst–type fracture and those with various anterior and posterior arch fractures of the atlas.	Cases involving isolated atlantal anterior arch, posterior arch, or lateral mass fractures were excluded from this analysis.	34	60%: A total of 63 patients were identified in the databases as having Jefferson-type fractures, and three were excluded because of coexisting head injury and inability to speak the English language. Three other patients had died of unrelated causes prior to completion of the follow-up period. Of the remaining 57 patients, 13 could not be contacted and 10 refused to participate; thus, 34 individu…	23% could not be contacted 18% refused to participate	CON, REF	The individuals that we were not able to study did not differ significantly from the study population in their baseline demographic characteristics.	0.6	at injury - 47.7 (20.7); median 50.5; 16–84	48	67.6	67.6	Isolated Jefferson vs Jeff + other C-1 or C-2	(low vs high energy)	Not reported	Complications in hosp; other distant inj; spence criteria; c1-2 spondylosis; treatment	Contacted by mail and/or by phone and asked to complete the SF-36	QUE	QUE	SF-36	Not reported	Canada	NR	Not reported	Recalling health status prior to the injury; current health status	PCS: 49.3 (12.7), median 56.4; MCS: 52.4 (10.4), median 55.6		PCS: 43.3 (13.4), median 44.4; MCS: 49.1 (14.2), median 51.7		PCS: 26.0 (13.4) p=0.009; MCS: 23.3 (11.3) p=0.265	Long-term follow-up examination of patients with Jefferson fractures indicated that patients’ status does not return to the level of their perceived preinjury health status or that of normative population controls. Those with other injuries and significant osseous displacement ($ 7 mm total) may experience poorer long-term outcomes.	A significant limitation in all studies of trauma patients is that of potential recall bias. We acknowledge that data based on patient recollection of health status prior to injury may be unreliable. We also acknowledge that normative data reflect the health status of a generally healthy population and that trauma patients, with their unique socioeconomic status, possible risk-taking behavior, an…		RISK: hospital? Duration?	Yes	RISK: databases of hospitals?
Fauerbach, JA	1999	Prolonged adjustment difficulties among those with acute posttrauma distress following burn injury		x	US Males and females aged 35-44y		Sec	USA	Burn	No	Prospective cohort study	Not reported	Adult burn survivors (n = 86) who were admitted to the Baltimore Regional Burn Center (BRBC) at the Johns Hopkins Bayview Medical Center. All participants were evaluated by the attending physician (A.M.) and psychologist (J.W.L.).	Not reported (adult burn survivors (n = 86) who were admitted to the Baltimore Regional Burn Center (BRBC) at the Johns Hopkins Bayview Medical Center)	Not reported	86	Not reported	Not reported		BIAS: not reported	Not reported	42.39 years (SD = 14.67 years)	42	77.9	77.9	TBSA (total body surface area burned: 17.02 SD 18.07 Size full-thickness burn component: 6.09% SD 11.58	Injured by flame 39.5%; scalding 32.6% (Facial burns 40%)	Not reported	Race, education, employment, surgery yes/no	All participants were administered the SF-36 during the first 72 hr of accessibility following admission to the BRBC, administered by a trained clinical research associate (DR)	QUE	QUE	SF-36	Not reported	NR (US?)	Short	during the first 72 hr of accessibility following admission to the BRBC; 2m following discharge from the BRBC	during the month prior to being burned; in the past month	PTD=Post Traumatic Distress MH: Non-PTD 87.58 (9.3); PTD 76.58 (14.2) VT: Non-PTD 72.50 (19.7); PTD 66.38 (20.4) RE: Non-PTD 97.37 (16.2); PTD 84.72 (31.5) SF: Non-PTD 94.08 (18.8); PTD 88.28 (24.4) GH: Non-PTD 87.18 (10.9); PTD 76.88 (24.9) PF: Non-PTD 92.24 (19.6); PTD 86.77 (24.0) RP: Non-PTD 90.79 (22.1); PTD 84.90 (34.1) BP: Non-PTD 80.71 (30.4); PTD 87.15 (28.1)	PTD vs non-PTD per domain	2m - MH: Non-PTD 86.95 (11.7); PTD 66.58 (22.0) VT: Non-PTD 69.34 (23.3); PTD 52.25 (24.2) RE: Non-PTD 92.31 (33.7); PTD 76.19 (37.9) SF: Non-PTD 91.67 (17.8); PTD 74.73 (30.1) GH: Non-PTD 83.40 (14.8); PTD 68.19 (23.8) PF: Non-PTD 84.74 (22.4); PTD 66.28 (27.4) RP: Non-PTD 55.92 (48.8); PTD 29.08 (39.3) BP: Non-PTD 47.00 (21.2); PTD 40.90 (18.5)	PTD vs non-PTD per domain	Zelf uitrekenen	PTD is related to significant impairment in the physical and psychological adjustment of survivors of severe burns relative both to individuals with out significant PTD, and, to published normative data.	First, the design is correlational and causal inferences are not warranted. Second, it relies on self report and is thus subject to various response biases. An additional source of concern lies in the fact that subjects were identified by extreme scores on an initial self-report measure of distress, which are notoriously subject to regression to the mean. Furthermore, groups created by using a me…		RISK: duration?	RISK: in/exclusion	RISK: database?
Gabbe, BJ	2007	Preinjury status: Are orthopaedic trauma patients different than the general population?	VOTOR	x	Australian norms	Alleen pre-inj	Prim	Australia	Orthopaedic	No	Prospective cohort study	October 2003 - January 2006	All patients admitted to the participating hospitals with a new orthopaedic (bone and/or soft-tissue) injury. Two Level I adult trauma centers in Melbourne, Australia. Two adult major trauma services (MTS). Data pertaining to all patients admitted to these MTS hospitals and managed by the orthopaedic unit are captured by the Victoria Orthopaedic Trauma Outcomes Registry (VOTOR).	All patients admitted to the participating hospitals with a new orthopaedic (bone and/or soft-tissue) injury, and management by an orthopaedic unit, orthopaedic follow-up, or involves the spine (regardless of the admitting unit) aged 18 years or over	Patients are excluded if they sustained a pathological fracture related to metastatic disease or a single orthopaedic injury not managed by the orthopaedic unit. Patients who had sustained a significant head injury [defined as an injury to the head with an Abbreviated Injury Scale (AIS) severity code.2], patients with documented dementia, mental illness or mental disability, non-English speaking …	1839	77%: 2388 adult orthopaedic trauma patients without significant head injury or other reason for exclusion were registered in the VOTOR database. The preinjury health status (SF-12) was obtained from 1839 patients (77.0%). Of the remaining 549 patients who did not provide information regarding their preinjury health status, 101 refused to participate in the interview, 15 were too unwell to partici…	4% refused to participate in the interview <1% were too unwell to participate and could not be contacted postdischarge 13% could not be contacted postdischarge or did not return the mailed questionnaire 6% did not have a reason for noncompletion recorded on the database <% patients were discharged at their own risk.	REF, ABL, CON	BIAS: Significantly fewer patients injured in intentional injury incidents (ie, intentional self-harm, assault, abuse, etc.) provided preinjury health status data (x2 1 = 12.3, P , 0.001). A significantly higher than expected proportion of nonresponders were aged 75 years or over (x2 6 = 21.3, P = 0.002) and injured at a residential institution (x2 11 = 61.9, P , 0.001). There was no difference b…	0.77	44.8 (21.1–64.5)	45	59.9	59.9	Not reported (type of injury)	Low fall 479 (26.1); Motor vehicle crash 419 (22.9); Motorcycle crash 235 (12.8); High fall 216 (11.8); Pedestrian 119 (6.5); Pedal cyclist 96 (5.2); Struck by collision with object or person 92 (5.0); Other cause 176 (9.7)	Not reported (general health), global rating of disability)	Marital status, education, intent	The VOTOR staff (registered nurses with research experience) complete a standardized interview of the patient or provide a self-administered questionnaire during the hospital stay. If patients were discharged prior to interview by the VOTOR staff, the patient was telephoned immediately post-discharge in an attempt to capture the information or the questionnaire was mailed to the patient with a pa…	INT/QUE	NA	SF-12	Not reported	NR	PRE	In-hospital	week prior to injury	PCS: 50.9 (50.5–51.4); MCS: 54.5 (54.1–54.9)	PCS - Men: 53.1 (52.6–53.6); Women: 47.6 (46.8–48.5) MCS - Men: 54.6 (54.0–55.1); Women: 54.4 (53.7–55.1)	Not reported		Not reported	Establishing the preinjury HRQL of trauma patients is important for evaluating the quality of orthopaedic trauma patient outcomes. Reliance on population norms for this purpose may lead to an underestimation of the impact of injury in particular age and sex subgroups, but given the size of the differences seen, any underestimation would be small. Where individual preinjury data cannot be collecte…	23% of the VOTOR cohort did not provide a selfreported preinjury SF-12, although the potential biases associated with this have been quantified in the responder versus nonresponder analysis and highlighted in the broader discussion. The potential for recall bias to affect patient self-report of preinjury HRQL cannot be ignored. Prior authors have used the similarity between retrospectively collec…	VOTOR captures information about orthopaedic trauma patients admitted to Level I trauma centers in Victoria. Therefore, care should be taken when generalizing the results to broader orthopaedic or injury communities.	Yes	Yes	Yes
Greenspan, AI	2002	Physical and psychological outcomes 8 months after serious gunshot injury		x	UK norms		Sec	USA	Gunshot	No	Prospective cohort	March 1, 1996 - November 15, 1996	Subjects were recruited at Grady Memorial Hospital (GMH), the only Level I trauma center in Atlanta, Georgia.	Subjects admitted between Subjects who sustained a firearm injury and were admitted for at least two nights to the Emory Surgical Service at GMH.	Patients were excluded if they were 18 or 64 years of age, were not a resident of Georgia, had been transferred to GMH more than 24 hours after injury, were in police custody, could not speak English well enough to participate in the interview, died during hospitalization, or were left in a permanent vegetative state after injury.	60	38%: 794 gunshot injury victims evaluated during the study interval, 158 (20%) were eligible for enrollment. The main reasons for ineligibility were age 18 or 64 years (n=127), treated and released from the emergency department (n=421), and a 1-day length of stay (n=199). Of those eligible for study, 106 (67%) gave informed consent and were enrolled. Those who were not enrolled either refused to …	25% refused to participate 8% were discharged from the hospital before contact could be made	REF, CON	BIAS: With the exception of gender (p 0.05—women dropped out earlier) and length of stay (p 0.01—those that completed follow-up had a longer mean length of stay (13 days) than those that did not (7 and 8 days), subjects who were successfully followed up did not differ significantly from those who were not followed up	0.38	30 (8.5)	30	92	92	MAIS 1 12; 2 18; 3 48; 4 13; 5 8 ISS 1-4 27; 5-9 30; 10-14 17; 15-20 13; 20+ 13	Assault 98; unintentional 0; self-inflicted 2	Not reported	Race, LOS, Body region injured	interviewed (discharged before interviewed but agreed to participate: interviewed by telephone at home); interviewed by telephone 8 months after hospital discharge	INT	TEL	SF-36	Not reported	NR (US?)	Long	In the hospital before discharge; 8 months postdischarge	preinjury health status; current health status	PF 95.8 (14.2) RP 89.2 (28.5) RE 83.1 (33.5) SF 85.8 (27.1) MH 75.7 (24.3) BP 92.7 (18.8) VT 70.3 (21.1) Health perceptionsc 84.6 (20.3)		8m - PF 71.0 (28.2) RP 43.3 (41.9) RE 63.9 (42.6) SF 66.5 (30.5) MH 67.7 (25.2) BP 63.4 (31.7) VT 52.1 (27.8) Health perceptionsc 58.2 (26.9)		Many of the survivors we contacted reported significant declines in physical and/or mental health status 8 months postinjury. Mean health status scores across all SF-36 dimensions were significantly worse than preinjury scores. Differences were greatest for role physical (43.3 after vs. 89.2 before), health perception (58.2 vs. 84.6), vitality (52.1 vs. 70.3), bodily pain (63.4 vs. 92.7), and phy…	Many hospitalized survivors of gunshot injuries report significant long-term declines in physical and/or mental health.	Because of sample size considerations, and concerns about response burden, we were unable to examine all of the factors that potentially influence outcome. Our pilot study focused on a relatively selective group of subjects, 25% of whom refused to participate. Although this is a substantial fraction, those who did not participate in the study were similar to participants on all demographic and in…	Subjects were recruited from a single, inner-city trauma center. Most were African-American men and all but one was a victim of assault. Children and teenagers younger than 18 years of age were not included. As a result, the findings we have reported may not be generalizable to all survivors of gunshot injury.	Yes	Yes	Yes
Griffin, XL	2015	Recovery of health-related quality of life in a United Kingdom hip fracture population: The warwick hip trauma evaluation - A prospective cohort study			Age <=80 >80	Scores opgevraagd 27/10/15, EQ-5D scores in grafiek	Sec	UK	Hip #	No	Prospective longitudinal cohort study	January 2012 - March 2014	All participants were recruited from a single major trauma centre in England; University Hospitals Coventry and Warwickshire NHS Trust serves a local population of approximately 500 000 and receives tertiary referrals for two million people	All patients who presented with a hip fracture, including those with cognitive impairment,7 were potentially eligible for recruitment into the study.	Patients who were younger than 60 years of age or those who were managed non-operatively were excluded, in accordance with the current criteria for the NHFD.	741	83%: 741 baseline out of 892 (Fig 1)	14% Declined 1% Verbally consented / declined <1% Missed <1% other 1% surgeon decision <1% died	REF, DIED, MISS	BIAS: not reported	0.83	33% <=80; 67% >80		25	25	Not reported	Not reported	Diabetes	Fracture, smoker, alcohol consumption, bone protection medication, AMTS, ASA, operation	face-to-face or telephone interview using self or proxyreported measures to determine pre-injury HRQoL; telephone interview at four weeks, four months and one year from fracture. We attempted to contact the participant or next of kin by telephone on several occasions. If this failed we sent the participant or next of kin a postal questionnaire to complete with a prepaid return envelope. Finally, …	INT	TEL	EQ-5D	3L		Long/mult			0.56				there was a statistically significant (p < 0.001) difference between baseline (pre-injury) and one year HRQoL (EQ-5D); the mean difference was 0.22 (95% CI 0.17 to 0.26)
Gross, T	2012	Outcome in polytraumatized patients with and without brain injury			TBI vs non-TBI		Sec	Switserland	TBI	No	Prospective cohort	August 2001 - April 2005	University Hospital Basel, trauma center; consecutive patients, treated from at the hospital’s intensive care unit (ICU) following multiple trauma	trauma victims where (1) at least two abbreviated injury severity (AIS)20 regions were affected, and (2) the ISS was > 16. Treatment guidelines followed international standards.2 Polytrauma patients were defined as having sustained significant TBI (TBI group) if both the initial Glasgow coma scale (GCS) score was < 14 and the definitive AIS for head/neck was > 2.22,23 All other patients were defi…	Patients with monotrauma, an ISS <= 16, and those secondarily admitted from another hospital were excluded from the analysis.	170	65%: 170 out of 211 consecutive multiply-injured trauma patients fulfilling the study criteria had survived vs. 41 patients (19.4%) who had died. Fifty-nine surviving patients did not respond or chose not to participate in the study (TBI: n = 19 vs. NTBI: n = 40; P = 0.286), leaving 111 patients for this investigation (65.3% follow-up).	19% had died 28% did not respond or chose not to participate in the study	REF, DIED	BIAS: Surv vs non surv The group who responded in the study differed from the group who did not respond in that respondents were more severely injured: ISS, GCS, TRISS, SOFA, ICU	0.65	39.5 (20.9)	40	75	75	ISS 27.9 (8.2); AIS1 2.7 (1.5); AIS2 0.8 (1.0); AIS3 2.6 (1.6); AIS4 1.2 (1.3); AIS5 2.0 (1.3); AIS6 0.5 (0.6) GCS 10.6 (4.5)	Traffic 78 (70.3%); Fall 17 (15.3%); Suicide attempt 6 (5.4%); Other 19 (9.0%)	Not reported	TRISS, SAPS, SOFA, ICU stay	2 years following trauma by postal self-report questionnaires [i.e., a combination of standardized QoL scoring instruments including outcome measurements and additional questions regarding a patient’s demographics and status pre- (T1) and post-injury (Ty)].	QUE	QUE	EQ-5D, SF-36	VAS & 3L, version 1	German	Long	2y after injury	pre-injury status; post-injury	SF-36 - PCS: 56.3 (6.3); MCS: 50.6 (11.7)	EQ-5D VAS - TBI: 91.4 (9.5); non-TBI: 88.5 (17.6) EQ-5D - TBI: 98.6 (3.6); non-TBI: 94.5 (13.7) SF-36 PCS - TBI: 56.8 (5.5); non-TBI: 56.0 (6.9) SF-36 MCS - TBI: 50.3 (11.3); non-TBI: 50.8 (11.8)	SF-36 - PCS: 44.8 (11.1); MCS: 44.3 (13.7)	EQ-5D VAS - TBI: 59.4 (25.0); non-TBI: 69.9 (23.4) EQ-5D - TBI: 65.4 (27.7); non-TBI: 76.4 (20.8) SF-36 PCS - TBI: 44.0 (11.9); non-TBI: 45.3 (10.6) SF-36 MCS - TBI: 38.9 (13.1); non-TBI: 48.1 (12.9)	At the time of long-term follow-up, responders on average stated a significantly reduced QoL in comparison with their pre-injury status (PCS & MCS p<0.001)	More than 2 years after injury, polytraumatized patients with and without TBI suffer from a reduction in functional outcome and quality of life, but TBI patients are doing importantly worse	First, this evaluation reports on a limited singlecenter series of survivors of polytrauma analyzing prospectively collected data, which is known to be difficult to obtain. Second, the validity of the retrospective collection of pre-injury QoL status remains an issue not yet resolved for the severely injured patient.40 Third, from a statistical point of view and in contrast with national database…	Single center	Yes	Yes	Yes
Hagino, H	2009	Sequential change in quality of life for patients with incident clinical fractures: A prospective study			(Hip vs vertebral vs wrist #)		Sec	Japan	Hip, spine, wrist #	No	Prospective cohort	2004 - 2005	consecutively treated at one of four hospitals in Tottori Prefecture. All subjects were identified at the time of their first visit or admission	we recruited patients meeting the following criteria: women 45 years old and over who sustained incident clinical fracture of the vertebra, hip, or wrist (distal radius), caused by minor trauma such as falls while standing and who were consecutively treated at one of four hospitals in Tottori Prefecture	pathological fractures resulting from metastatic disease or those resulting from high-energy trauma such as traffic accidents or falls from heights. Patients with dementia and those who could not complete the questionnaire due to severe cognitive dysfunction were also excluded.	122	Although informed consent was initially provided, two patients with hip and two patients with wrist fracture withdrew from the study before the evaluation 3 months after the fracture; these four patients were excluded from the analysis. Among the enrolled patients, one in each group was eliminated by new fractures; one of the hip fracture patients dropped out due to a newly developed complication…	Not reported		BIAS: not reported	Not reported	Hip 76.1±9.8; 49–91 Vertebral 72.6±10.1; 48–91 Wrist 68.6±10.3; 49–88		Not reported		Not reported	Not reported	Not reported	Height, weight, BMI, previous #, surgical treat, hosp, osteo drugs, NSAIDS	Questionnaires were self-completed, but assistance was provided by relatives if necessary because of pain or hearing difficulties.	QUE	QUE	EQ-5D		Japan	Long/mult	first visit or admission; 2 weeks, 3 months, 6 months, and 1 year after the fracture.	period before the fracture; not reported	Hip: 0.795±0.174; median 75%-25% 0.768 (1.000, 0.693) Vertebral: 0.882±0.168; 1.000 (1.000, 0.768) Wrist: 0.934±0.125; 1.000 (1.000, 0.947)		2w - Hip: 0.373±0.270; median 75%-25% 0.444 (0.587, 0.115); Vertebral: 0.531±0.173; 0.533 (0.649, 0.473); Wrist: 0.717±0.137; 0.679 (0.775, 0.608) 3m - Hip: 0.635±0.158; 0.649 (0.721, 0.533); Vertebral: 0.758±0.176; 0.749 (1.000, 0.605); Wrist: 0.812±0.184; 0.768 (1.000, 0.724) 6m - Hip: 0.634±0.184; 0.631 (0.693, 0.577); Vertebral: 0.746±0.159; 0.724 (0.768, 0.596); Wrist: 0.873±0.150; 1.000 (1.…		Percent changes (means±SD) of EQ-5D(utility) from baseline (before fracture) for patients with hip fracture at 2 weeks, 3 months, 6 months, and 1 year after the fracture were −55.1±32.9% (range from −112.9% to 0%), −19.1± 22.8 (−55.6 to 10.6), −16.6±24.8 (−80.5 to 31.9), and −12.9±33.1 (−99.6 to 70.4), respectively. Those for vertebral fractures were −37.5±23.6 (−94.8 to 0.0), −13.8 ±22.3 (−54.1 …	The present study demonstrates that among clinical fragility fractures, hip and vertebral fractures have the highest impact on patients’ HR-QOL. HR-QOL indices of these two fractures did not return to prefracture levels even one full year after the fracture occurrence.	First, the number of the subjects was limited, which might introduce some sampling biases. In this study, patients who could not complete the EQ-5D questionnaire were not enrolled, which could lead to overestimation of HR-QOL scores for hip and vertebral fracture patients. Second, the dropout rate could have affected the results. Most patients who dropped out were in the wrist fracture group; man…	The number of the subjects was limited, which might introduce some sampling biases	Yes	Yes	Yes
Innocenti, F	2014B	Quality of life after mild to moderate trauma		x	Italian norm		Sec	Italy	General	No	Prospective cohort	June 2008 - January 2012	Consecutive patients admitted to ED-HDU of the University-Hospital Careggi (Florence, Italy) for trauma. Patients were retrospectively identified according to ED-HDU discharge diagnosis			153	51%: 307 consecutive patients were admitted to ED-HDU for trauma; nine patients died in hospital. One hundred sixty-five patients answered the phone call; non-responders were contacted at least three-time, in different time slots. Twelve subjects died during follow-up, so that HRQOL was assessed in 153 patients and they represent our study population.	7% died 43% did not answered the phone call	DIED, CON	BIAS: Patients lost at follow-up were younger and had a lower T1 SOFA score than the study population; ISS was not significantly different	0.51	54 (22)	54	67	67	ISS: 12 (9)	Not reported	Not reported	Major trauma, SOFA, PMC	SContacted by telephone to verify health status and to administer the questionnaire	TEL	TEL	SF-12	Not reported	Italian	Long	Six months after the ED-HDU discharge	status before trauma; current status	PCS: 53 (7); 24–64; MCS: 55 (7); 28–63		PCS: 41 (12); 14–64; MCS: 46 (13); 16–67	Shift per domain	Both variations were highly significant (all p < 0.0001). All PCS and MCS items showed a significant worsening after the event (all p < 0.0001).	In a population of patients admitted to an ED-HDU for a mild to moderate trauma, we evidenced a significant reduction in HRQOL, both in the physical and mental dimensions; more than 10% of patients developed a moderate to severe disability level. All examined physical and mental dimensions contributed in a similar proportion to HRQOL worsening.	first, a high number of subjects was lost to follow-up. We performed our follow-up after 6 months from the acute event. The SF-12 was not specifically designed for these patients and, compared to SF-36, we cannot exclude the possibility of missing some information.	the study was performed in a single centre; moreover, all patients were admitted in the ED-HDU, a clinical setting not widespread especially outside European countries.	Yes	Yes	Yes
Jaglal, S	2000	Reliability, validity, and responsiveness of the lower extremity measure for patients with a hip fracture					Sec - validity	Canada	Hip #	No	Validation study	July 1,1995 - April 30, 1996	all patients with a hip fracture who were treated at a large teaching hospital. The research assistant identified all eligible patients on the orthopaedic ward.		Excluded from the study were patients with diagnosed cognitive impairment, those who had sustained the hip fracture in a longterm-care facility, and those who had previously dwelt in the community but were being discharged to a long-term-care facility with no possibility of returning to the community.	43	Not reported	Not reported		BIAS: Respondent all higher pre-inj SF-36 both phys aand ment: There were, however, significant differences at baseline with regard to some of the scores on the SF-36 subscales. The largest difference was in the scores for prefracture pain (96.7 for the respondents compared with 79.0 for the nonrespondents, p = 0.01). The scores on the general health perception (p = 0.04), vitality (p = 0.05), an…	Not reported	80.9 ± 8.3 years	81	19	19	Not reported	Not reported	Not reported		Interviews; telephone intervie at follow-up (6m)	INT	TEL	SF-36		NR (US?)	Long/mult	In the hospital; six weeks and six months	prefracture physical function and general health status; NR	PF: 73.7 ± 23.6; RP: 68.0 ± 46.1; BP: 91.5 ± 15.9; GH: 78.5 ± 20.4; VT: 62.8 ± 21.7; SF: 85.8 ± 20.6; RE: 85.6 ± 34.0; MH: 73.3 ± 20.0		6w - PF: 43.9 ± 17.8; RP: 1.9 ± 6.7; BP: 67.7 ± 20.1; GH: 75.4 ± 19.1; VT: 54.1 ± 17.7 ; SF: 74.5 ± 22.6; E: 85.2 ± 36.2; MH: 78.8 ± 15.6 6m - PF: 58.5 ± 22.3; RP: 63.0 ± 48.2; BP: 78.4 ± 24.0; GH: 77.1 ± 24.8; VT: 59.3 ± 23.3; SF: 76.6 ± 25.4; RE: 95.7 ± 20.9; MH: 82.4 ± 13.3		Sign change - Pre to 6w: PF, RP, BP, SF, RE Pre to 6m: PF, RP, BP, MH 6w to 6m: PF, RP, BP	The LEM can detect clinically important changes in physical function over time in patients with a hip fracture and would be most useful for clinical trials or cohort studies. Orthopaedists who are currently utilizing the SF-36 can be reassured that the physical function subscale is a valid measure for patients with a hip fracture.	Small sample size One of the limitations of this study was the loss to follow-up of patients who did not return to the fracture clinic at six weeks after treatment of the hip fracture. The population that we studied is a difficult one to track because a hip fracture has a tremendous impact on an individual’s level of physical function and hence on independence. The main reasons for loss to follow…	This loss to followup limits the generalizability of the study findings to the functional recovery of patients with a hip fracture who are expected to return to community living.	Yes	Yes	Yes
Jimenez, N	2013	Disparities in disability after traumatic brain injury among Hispanic children and adolescents					Sec	USA	TBI	Yes	Prospective cohort	March 1, 2007 - September 30, 2008	Patients included in this study constitute a subsample of the initial CHAI cohort of children treated for TBI or an arm injury. Randomly selected from a list of eligible patients treated at the 10 participating institutions during the study period. Discharged alive from the emergency department or as inpatients, treated for TBI or arm injury at 10 study hospitals. Study hospitals included 2 child…	children aged <18 years, discharged alive from ED, we included children who suffered a TBI and their parents who self-identified as Hispanic of any race or as NHW.	We excluded participants of other racial or ethnic backgrounds; we also excluded patients with isolated arm injuries who had served as a comparison group in other analyses.	531	73%: Of the 729 children with TBI included in the initial cohort, we excluded 198 children of other races and ethnicities (35 black, 16 Asian, 144 other or multiple races and ethnicities, and 3 unknown). A total of 531 children were included in this study.	Not reported		BIAS: not reported	0.73	0–4 146 27.5; 5–9 22.8; 10–14 27.7; 15–17 22.0		65	65	Mild TBI, I 68.7; Mild TBI, II 5.2; Mild TBI, III 15.5; Moderate TBI 12.0; Severe TBI 1.4 MAIS 1 46.4; 2 27.9; 3 12.6; 4 3.7; 5 9.5 Lowest motor GCS in ED: 6 86.5; 4–5 4.8; 2–3 0.4; 1, not pharmacologically paralyzed 1.7; 1, pharmacologically paralyzed 6.2	Motor vehicle occupant 12.4; Pedestrian or bicycle 8.5; Fall 52.0; Struck by/against 25.1; Other 0.8	Preinjury comorbidities	Insurance, income, edu, language interview, fam funct, intent, EMS level	Potential participants were contacted by letter, and follow-up was conducted by telephone or in-person by bilingual interviewers.	QUE	TEL/INT	PedsQL	Spanish	NR	Long/mult	A baseline survey was administered to patients aged >=14 years (if cognitively able) and to a parent/guardian for all children. Baseline surveys were completed as soon as possible after injury (median: 37 days). Follow-up surveys were administered at 3, 12, 24, and 36 months after injury to cognitively able patients aged >=14 years and their parents.	in the period before injury; NR	NHW: 86.3; Hispanic 89.9				0-3m - NHW: –5.4 (–6.8 to –4.1); Hisp: –15.6 (–20.4 to –10.8) 0-12m - NHW: –5.0 (–6.3 to –3.7); Hisp: –12.9 (–17.8 to –8.0) 0-24m - NHW: –4.7 (–6.0 to –3.4); Hisp: –12.5 (–18.0 to –7.0) 0-36m -NHW: –4.7 (–6.1 to –3.2); Hisp: –16.4 (–21.7 to –11.2)	Hispanic children with TBI report larger and long-term reductions in their quality of life, participation in activities, communication, and self-care abilities compared with NHW children. The reasons for these differences need to be better understood and interventions implemented to improve the outcomes of these children.	Baseline measurements were obtained at some point after injury (median: 37 days), and thus the possibility exists for recall bias. However, follow-up times were similar for both groups. Measurement of functional outcomes was reported by parents and may differ from the child’s perception of his or her limitations. Like all cohort studies, there is the possibility for unmeasured confounding account…		Yes	Yes	Yes
Lyrtzis, CH	2013	Quality of life changes depending on the severity of ankle sprain in acute posttraumatic period			NA		Sec	Greece	Ankle sprain (2nd degree)	No	Prospective cohort	Not reported	Requested medical evaluation	Existing injury only at one limb, absence of relevant previous ankle trauma or injury, only lateral ligament injury, ankle pain higher to 45 according to visual analogue scale, which concerns 2nd degree sprains, as well as absence of fracture during the X-ray examination. Additionally, the injury had occurred less than 24 hours ago and patients didn’t receive any analgesic after trauma.		78	80, 2 lost	3% lost	LOST	BIAS: not reported	0.975	35.97; 12.8; 18-60	36	74.4	74.4	(only lateral ligament injury, ankle pain higher to 45 according to visual analogue scale, which concerns 2nd degree sprains, as well as absence of fracture during the X-ray examination)	Not reported	Not reported		Questionnaires, all evaluations were carried out by the same doctor.	QUE	QUE	SF-36		NR (US?)	Short	Day of injury, 10th posttraumatic day	Before injury; 10 days since injury	88.76; 6.25; 68-97	Tab 5 per domain	67.83; 10.64; 52-82	Tab 5 per domain	Compared to the quality of life mentioned before injury, a significant quality of life worsening occurred by the tenth posttraumatic day (p<0,001). All quality of life dimensions were statistically worsened (p<0,001).	Quality of life is clearly affected after ankle sprains in the acute posttraumatic period.		Not generalizable	RISK: several items missing	RISK: several items missing	RISK: several items missing
McGuine, TA	2014	Changes in health-related quality of life and knee function after knee injury in young female athletes	McGuine 2012	x	US Female norms		Sec	USA	Knee	No	Prospective cohort	August 2006 - December 2010	Presented or were referred to a sports medicine physician for care at an outpatient academic sports medicine center or a university health service sports medicine clinic	Adolescent (age, 13-18 years) and young adult (age, 19-23 years) females who sustained a knee injury while participating in regular fitness or sport activities (1) injured the structures of the knee to the degree that it caused them to stop participating in their activity for at least 1 day after the onset of their symptoms, (2) sustained their knee injury during athletic participation (eg, socce…	Injured in a nonsport activity such as a fall or motor vehicle accident or could not recall the date and activity in which their knee injury occurred.	255	91% (279)	Not reported		BIAS: not reported	0.91	17.4; 2.4; 13-23	17	0% (100% females)	0	80% recurrent same knee; 201 (80%) acute, 54 gradually	Soccer (27%, n= 69) or basketball (23%, n = 59)			Initial visist Initially examined and enrolled (median, 25th, 75th) 12 (7, 21) days since their injury	QUE	QUE (webbased/mail)	SF-12	2.0	US	Long/mult	Pre-inj, diagn, 3m, 6m, 12m	1wk<inj; since injury	PCS 55.9 (4.8); MCS 56.2 (7.1)		Diagnosis - PCS 41.2 (10.6); MCS 50.5 (11.5) 3m - PCS 48.1 (9.4); MCS 52.9 (9.6) 6m - PCS 52.6 (6.9); MCS 53.0 (8.5) 12m - PCS 54.1 (6.2); MCS 53.6 (7.8)			Knee injuries can negatively affect KF and HRQoL for up to 12 months in young females. Sports medicine providers need to be aware of these impacts as they work to effectively treat individuals with these injuries	1. Subjects were recruited from a convenience sample from 2 sports medicine clinics. As a result, subjects included in this study may have had knee injuries that they perceived to be more serious and reported that their KF and HRQOL were severely impacted. 2. Despite the fact that the IKDC and SF-12 surveys have been used in adolescent populations, they were both originally designed for use in ad…		Yes	Yes	Yes
Ottosson, C	2007	Recovered? Association between self-perceived recovery and the SF-36 after minor musculoskeletal injuries		x	Swedish norms	Scores opgevraagd 27/10/15, domein scores in grafiek	Sec - validity (recovery)	Sweden	Musculoskeletal, traffic	No	Prospective cohort	(During a period of 9 months)	Consecutive patients presenting at an emergency room of a teaching city hospital in Stockholm because of traffic injuries were asked to participate in the study.		Patients below the age of 15 years, patients unable to communicate in Swedish, and patients residing outside the hospital s catchment area were not eligible.	318	39%: Of 811 patients who met the inclusion criteria, 318/811 (39%) were included. Of excluded patients, 44/811 (5%) declined participation, 64/811 (8%) failed to return any of the questionnaires, and 200/811 (25%) gave incorrect contact information while 185/811 (23%) eligible patients were missed because their injuries were incorrectly registered as not traffic-related.	5% declined participation 8% failed to return any of the questionnaires 25% gave incorrect contact information 23% eligible patients were missed because their injuries were incorrectly registered as not traffic-related.	REF, COM, CON, MISS	Patients lost to follow-up did not differ significantly from all others regarding the baseline characteristics Table1	0.39	39.3 (14.9)	39	46	46	Minor injury 112 (35); Major injury 30 (9)	Counterpart 193 (61); Other 125 (39)	Not reported	Edu, work	"Asked to answer"; mailed questionnaires	QUE	QUE	SF-36			Long/mult	At inclusion; 1 and 6 months	during the week preceding the accident; NR						Contrary to our expectation, physical aspects of functional health status were more strongly associated with recovery than were emotional or social aspects.	The limited sample size, however, somewhat hampered our ability to model the associations, and a few other SF-36 dimensions might have been refuted due to type-2 errors. Less than 40% of the eligible patients participated. The baseline data on pre-injury SF-36 was based on the patients retrospective reports after the injuries had already occurred. We cannot exclude the possibility that some aspec…	The patients included in our study might not be representative of the category to which our results are meant to be generalized.	RISK: period of recruitment not reported	Yes	Yes
Peterson, MG	2008	Five-year survival in a cohort of hip fracture patients: the predictive role of pre-fracture health status			NA	Alleen pre-injury; 12m follow-up in ander paper	Sec - prediction	USA	Hip #	No	Randomized trial	Not reported	Hospital, hip fracture surgery	All were more than 65 years of age when the hip fracture occurred. Participants were not mentally impaired when enrolled, were living in the community, and had to be able to answer simple questions.		105	58 alive=>5jr, 31 died, 16 lost	Not reported		BIAS: not reported	Not reported	Alive: 79 (8); Dead: 82 (7); Lost: 77 (7)	79	Not reported		Not reported	Not reported	Not reported		Questionnaire	QUE	QUE	SF-36	1	NR	Short	; at that time in the first week postoperation	4wks<inj; NR	Physical function - A: 56 (36); D: 41 (29); L: 49 (34) Physical role - A: 81 (33); D: 60 (43); L: 70 (40) Emotional role - A: 93 (26); D: 85 (32); L: 91 (20) Social function - A: 86 (23); D: 84 (24); L: 90 (25) Pain - A: 84 (24); D: 82 (24); L: 80 (23) Mental health - A: 76 (20); D: 79 (22); L: 73 (24) Vitality - A: 65 (22); D: 55 (23); L: 61 (25) General health - A: 75 (21); D: 62 (26); L: 71 (2…		Not reported		Not reported	There was a significant association between the recall SF-36 general health score and being alive in the fifth year (P=0.0004) and with survival in general (P=0.0001). Age (P=0.007) and general health (P=0.001) were associated with survival. If general health was removed from the model, then physical role (P=0.05) was entered.	We did not stratify our results by the type of hip fracture that may independently affect outcome. Small sample size. Difficult to maintain contact for follow-up.	Study population is not representative of all hipfracture patients	RISK: several items missing	RISK: several items missing	RISK: several items missing
Pieper, P	2014	Health-related quality-of-life in the first year following a childhood concussion	Pieper 2011		mTBI vs non-TBI vs not inj		Sec	USA	TBI vs non-TBI	Yes	Prospective cohort	June - December 2008	Self-selected sample; evaluated in paediatric emergency departments or the level I trauma centre of a large northeast Florida, USA city	5-17 years; Children who sustained mTBI (All of the following criteria required: Acute non-penetrating injury caused by external forces to the head*; Glasgow Coma Score 13–15 upon presentation to healthcare provider or 30 minutes post-injury, whichever occurred later*; At least one neurologic deficit:* Loss of consciousness 30 minutes Post-traumatic amnesia 24 hours, Disorientation or confusion, …		120	There were 25/24 (child/parent) mTBI, and 28/27 non-TBI 76% of child participants completed the 12 month study	Not reported		BIAS: not reported	Not reported	mTBI: 12.1; 3.2; non-TBI: 10.3; 3.2	12	mTBI: 80; non-TBI: 62.5	80	AIS 1 or 2; Discharged from the emergency department or trauma centre (92%); 8% required overnight hospital admission	Falls accounted for at least 50% of children’s injuries in both groups. The next most common mechanism of injury involved having been struck by an object. Motor vehicle mishaps were the third most common mechanism of injury (17.5% of mTBI; 12.5% of NBI).			Interviews; telephone intervie at follow-up	INT	TEL	PedsQL	4.0 Generic Core Scales & 6-item PedsQL Cognitive Functioning Scale Different versions of both instruments were used for children 5–7, 8–12 and 13–18 years and their parents	NA?	Long/mult	Initial contact; 1, 3, 6 and 12 months	Week immediately preceding the injury	Child/mBTI - Total: 82.1; 13.1; Phys: 87.6; 10.8; Psych: 79.1;15.6; Cogn: 75.2;23.2 non-TBI - Total: 81.3;14.4; Phys: 87.8;12.0; Psych: 77.8;18.6; Cogn: 74.5;21.6	Table IV child vs parents	Child/mBTI - 1m Total: 81.8;14.6; Phys: 87.3;11.4; Psych: 78.8;18.3; Cogn: 75.8;21.1 3m Total: 82.1;15.9; Phys:88.0;10.3; Psych: 78.9;20.1; Cogn: 74.8;24.5 6m Total: 83.3;13.9; Phys: 88.3;10.0; Psych: 80.7;16.6; Cogn: 74.7;21.4 Child/non-BTI - 1m Total: 77.6 (14.5); Phys: 79.4 (14.0); Psych: 76.6 (17.4); Cogn: 71.7 (22.4) 3m Total: 82.0 (19.9); Phys: 85.1 (17.3); Psych: 80.3 (22.2); Cogn: 70.9 (2…		Biggest changes between baseline and 12 months post-injury reported by both children and parents were in cognitive functioning. Mean child cognitive scores decreased 5.8 points; mean parent cognitive scores decreased 6.8 points.	Children with mTBI had similar pre- and post-injury HRQoL. Thus, children who sustain mTBI and have significantly lower HRQoL within the first year post-injury merit further evaluation.	(1) timing of pre-injury (baseline) data collection, (2) selection bias, (3) self-report bias, (4) lost to follow-up (LTF) bias and (5) multiple hypotheses testing:		Yes	Yes	Yes
Ponsford, J	2011	Long-term outcomes after uncomplicated mild traumatic brain injury: A comparison with trauma controls			mTBI vs non-TBI		Sec	Australia	TBI vs non-TBI	No	Prospective cohort	January 2007 - January 2009	Alfred Emergency & Trauma Centre (E&TC) in Melbourne, Australia Potential mTBI and TC participants were identified on the computerized E&TC patient list. Patients with mTBI were recruited after they had emerged from PTA, as assessed using the Revised Westmead PTA Scale. Paediatric emergency department or trauma centre staff gave parents of children being seen for mTBI or NBI the appropriate flyer…	Inclusion criteria for the mTBI group included: (1) recent ( < 24 h) history of trauma or acceleration-deceleration movement applied to the head resulting in loss of consciousness (LOC) < 30 min, post-traumatic amnesia (PTA) < 24 h, and a Glasgow Coma Scale (GCS) score of 13–15 on presentation to the ED; (2) age 18 years or over; and (3) English-speaking. Non-TBI: The trauma control (TC) group co…	Participants were excluded if they: (1) were intubated or required general anesthesia following injury; (2) had a breath alcohol reading > 0.05 mg/L at the time of recruitment; (3) were under the influence of illicit substances at the time of injury; (4) had focal neurological signs, seizures, and/or intracerebral abnormalities on CT; (5) had a dominant upper limb injury that precluded them from …	123	882 mTBI; 196 eligible; 123 recruited 1404 non-TBI; 338 elogoble; 100 recruited	10% mTBI declined to participate	REF	BIAS: There was no significant difference in gender between participants who consented to participate in the study and those who declined ( p = 0.369). However, those who consented to participate were significantly older, with a median age of 32 years, compared to 29 years for decliners ( p = 0.008).	0.627551	mTBI: 34.98; 13.13 (median 31); non-TBI: 35.40; 10.72 (median 66)	35	mTBI: 74; non-TBI: 64	74	Type of injury - mTBI: Soft tissue/laceration 78.9; Fracture 17.1; Ligamentous 4.1; Dislocation 0 non-TBI: Soft tissue/laceration 59; Fracture 21; Ligamentous 19; Dislocation 1	mBTI: Assault 13.3; Motor vehicle collisiona 40.9; Bicycle collision 20; Fall 12.5; Sport injury 8.3; Other 7.3 non-TBI: Assault 2; Motor vehicle collisiona 28; Bicycle collision 18; Fall 23; Sport injury 11; Other 18	Not reported	Married, employ	Questionnaire	QUE	QUE	SF-36		NR	Mult	<48h of injury (hospital or home); 1w; 3m	Prior to inj; current; preceding 4-week period	PCS - mTBI: 54.43; 6.41 (median 55.90); non-TBI: 54.05; 6.06 (median 55.99) MCS - mTBI: 49.10; 8.42 (median 52.03); non-TBI: 53.02; 6.50 (median 54.17)		1w PCS - mTBI: 38.47; 10.05 (median 37.65); non-TBI: 36.00; 9.57 (median 34.99) 3m PCS - mTBI: 51.96; 8.73 (median 54.95); non-TBI: 50.22; 8.91 (median 53.13) 1w MCS - mTBI: 43.75; 11.02 (median 44.77); non-TBI: 49.08; 10.49 (median 51.82) 3m MCS - mTBI: 47.90; 10.44 (median 51.40); non-TBI: 53.27; 7.25 (median 55.13)				Given the significant number of statistical comparisons performed in this study, the possibility of Type 1 error cannot be ruled out		Yes	Yes	Yes
Pons-Villanueva, J	2011	Longitudinal assessment of quality of life and its change in relation to motor vehicle crashes: The SUN (Seguimiento Universidad de Navarra) cohort				BEFORE INJ	PROSP	Spain	Motor vehilce injury	No	Prospective cohort		The Seguimiento Universidad de Navarra (SUN) cohort is an open enrolment prospective cohort of university graduates.			64	There were 5,786 eligible participants who had entered the cohort 8 years and 9 months before the present analysis. The overall retention rate for these participants of the SUN cohort was 91.1%, as seen in Figure 1. Those who had died (n 27) or had answered any of the previous questionnaires but not Q8 (n 1,358) were not considered lost to follow-up.	<1% died 4% cancelled participation 5% lost … did not complete questionnaires	DIED, REF, COM, LOST	BIAS: not reported	0.672312	40.0 years (95% CI, 39.6–40.3).	40	37.6	37.6					Questionnaire	QUE	QUE	SF-36		NR (Spain?)	Long/mult	4y, 8y	NR	MVC - PCS: 52.9 (51.3–54.5); MCS: 46.5 (43.7–49.2) Non-MVC - PCS: 53.4 (53.2–53.6); mCS: 48.9 (48.6–49.2)	Domain scores	MVC - PCS: 51.3 (49.5–53.0); MCS: 47.8 (45.5–50.1) Non-MVC - PCS: 53.2 (53.0–53.4); mCS: 49.7 (49.4–50.0)	Domain scores	MVC - PCS: -1.6 ( 3.8 to 0.6); MCS: 1.3 ( 1.6 to 4.3) non-MVC - PCS: -0.2 ( 0.4 to 0.007); MCS: 0.8 (0.4–1.1)	In this cohort, participants who eventually suffered a crash had a worse health status before their MVC than those who did not suffer a MVC. They lost even further health after the injurious event. These findings bear particular relevance when assessing the burden of disease, or when conducting effectiveness evaluation studies at the individual and population level.	It is possible that the relatively low number of MVC incident cases prevented us from finding more differences. This together with the evaluation of the possible explanations for the differential states at baseline merits further analyses because more cohort participants reach the sufficient follow-up time (i.e. Q8) to allow for a larger sample size. We did not assess injury severity in this coho…	Small sample size	Yes	Yes	Yes
Skoog, A	2001	One-year outcome after tibial shaft fractures: results of a prospective fracture registry		x	Swedish norms	Scores niet beschikbaar (mail prof.dr. Sari Ponzer 28/10/15), domein scores in grafiek	Sec	Sweden	Tibial #	No	Prospective follow-up study	February 1997 - January 1998	64 consecutive patients with a shaft fracture of the tibia admitted acutely to the Department of Orthopaedics at Stockholm So¨der Hospital, were entered prospectively in a fracture registry database.		Patients with pathologic fractures or fractures adjacent to an implant and non–Swedish-speaking patients were excluded.	64	Not reported	Not reported		BIAS: Eight (53 percent) of the patients lost to follow-up, however, had an apparent alcohol problem according to the Alcohol Use Disorders Identification Test questionnaire (3), as compared with one (2 percent) of the patients completing the follow-up (p 0.000, Fischer exact test). The patients lost to follow-up after twelve months were not significantly different from the rest of the patients r…	Not reported	45 (19); 14 - 93	45	56	56	ISS 10 (2.7)	One third of the accidents were of the high-energy type (mostly traffic accidents and falls from a height).		Treatment, fracture healing, complications	A study nurse contacted the patients (n 46) during their stay in the hospital. If the patient was discharged before the nurse had the opportunity to conduct an interview, the contact was organized by phone or mail (eighteen patients). During their stay in the hospital, the patients were interviewed by the study nurse. All patients were contacted by mail four months after the injury.	INT	QUE	SF-36			Long/mult	During hospitalization; 4m after injury, Approximately one year (mean 13 months; range 11 to 18 months) after the fracture, the same questionnaire and ratings were repeated	preinjury status; not reported						Although the complication rate was low, twelve months after the injury, nearly half the patients still experienced functional limitations related to the fracture, which was also reflected in the quality-of-life parameters.	The relatively small number of patients limits the conclusions regarding a relationship between functional outcome or quality-of-life and the initial severity of the injury or fracture and the surgical complications.		Yes	Yes	Yes
Sugeno, N	2008	Quality of life in postoperative Japanese hip fracture patients: A hospital-based prospective study			NA		Sec	Japan	Hip #	No	Prospective cohort	December 2004 - November 2005	hospital-based prospective study of hip fracture patients admitted to Ohara General Hospital (Fukushima City, Fukushima Prefecture, Japan)		Severe cognitive decline; not able to evaluate the cognitive function of one patient due to an articulation disorder and a hearing impairment	50	44.2%: 113 recruited, 50 in analysis	10% died 15% lost 14% did not complete questionnaire	DIED, LOST, COM	BIAS: When characteristics between patients who were and were not entered into the final analyses were compared, significant differences were found for fracture type (p<0.01), operation type (p<0.01) and cognitive function (p=0.01), but not for age (p=0.24).	0.442	77.4 (10.2)	77	20	20	Not reported	Not reported	Yes, Tab 1	Tab 1	Interviews conducted by nursing staff, physical therapists, and doctors (including the first author).	INT	INT	EQ-5D	VAS	Japan	Long/mult	1 or 2 days after admission (preoperation); just prior to discharge and 3, 6, and 12 months after the day of admission	Not reported	0.77; 0.24		Discharge: 0.67; 0.21; 1y: 0.81; 0.17		Mean change: 0.035 (SD=0.254)	Contrary to previous studies from western countries, we found that QOL in Japanese patients recovered to pre-facture levels 1 year following hospitalization. This change varied between patients, and was associated with both physical factors and living arrangements.	Firstly, the survey took place at a single private hospital and the total number of registered subjects was small (N=113). Secondly, a large proportion (27%) of patients with severe cognitive decline was excluded from analyses because of difficulties in completing QOL questions and less reliable answers. Thirdly, a recall bias of baseline QOL and ADL levels could not be avoided because we used “p…		Yes	Yes	RISK: period pre/post-injury NR
Tidermark, J	2002	Femoral neck fractures in the elderly: Functional outcome and quality of life according to EuroQol		x	age-matched Swedish reference population		Sec	Sweden	Hip #	No	Prospective clinical study		patients, mean age 80 years (SD 7.3, range patients with a femoral neck fracture after a fall	more than 65 years of age, living independently (i.e. not institutionalised), unhindered walking ability preoperatively (i.e. being able to walk either independently or with a walking device) and absence of severe cognitive dysfunction as measured by means of the short portable mental status questionnaire, SPMSQ [9]. Patients with three or more correct answers out of 10 possible ones were include…	Patients with fractures not suitable for internal fixation, i.e. pathological fractures and displaced fractures older than 24 hours at the time of arrival at the emergency room, and patients with radiographicosteoarthritis or rheumatoid arthritis were excluded.	90	Not reported	Not reported		BIAS: Background data were similar among the patients followed up as well as the other ones, except that the deceased patients were ADL-dependent more frequently and used walking aids at baseline more often than those who completed the followup	Not reported	80 years (SD 7.3, range 66–92),	80	36.7	36.7	Not reported	100% Falls	Not reported	Tab 1	A research nurse interviewed the patients; follow-up: The questionnaires were posted to the patients approximately 2 weeks before the follow-up.	INT	QUE	EQ-5D	VAS	UK	Long/mult	During the first 12–48 hours after hospitalisation (during the first days after the injury); followed up at 1 week, at 4 months and after a minimum of 12 months (mean 17 months, SD 2.0, median 16 months, range 13–22 months).	week preceding the injury; NR	0.78 (0.21)	Followed up (N = 67) 0.79 (SD 0.21); Deceased (N = 18) 0.73 (SD 0.22); Lost to follow-up (N=5) 0.95 (SD 0.09) Tab 3 age groups by gender vs Swedish norms. Tab 4 by surv, healed, complications	1w - 0.44 (0.33) 4m - 0.55 (0.37) 17m - 0.51 (0.36)	Tab 4 by surv, healed, complications	There was a substantial decrease in the quality of life according to EQ-5D for all patients after the hip fracture compared to before the fracture (based on recall), and the patients did not regain their prefracture health status level.	Our results showed that the decrease in the HRQoL after a femoral neck fracture was substantial	It is of some concern that the inclusion criteria resulted in a selection of a rather healthy group of patients with femoral neck fractures.	In spite of the inclusion and exclusion criteria, our study population seems to be comparable to those of other studies on elderly patients with femoral neck fractures with regard to age, sex, fracture type and co-morbidity	Yes	Yes	Yes
Ulvik, A	2008	Quality of life 2-7 years after major trauma					Sec	Norway	General	No	Prospective cohort	1998–2003, follow-up in 2005	Admitted to a mixed, 10-bed, closed ICU including neurosurgical patients within a 900-bed Norwegian university hospital	trauma patients above 18 years admitted to our ICU	Foreign citizens (n516) were not included in the study due to difficulties with follow-up.	210	92%: 341 admitted patients; 245 patients were still alive in 2005; patients lost to follow-up (n59), those not able to carry out a telephone interview due to severe chronic psychiatric disorders before trauma (n57) or imprisonment at follow-up (n51) were excluded. The remaining 228 patients were contacted to complete the HRQOL questionnaire. Of these, 15 were not able to participate in the interv…	7% not able to participate in the interview due to trauma sequelae 1% refused to give any information	REF, ABL	BIAS: The participants had a lower SAPS II and a lower maximum SOFA score on average than the nonparticipants. There was no significant difference in age, length of ICU stay, or ISS among participants and non-participants. Fewer of the participants had severe head injury compared with the nonparticipants.	0.92	39 (17); 18–83	39	81	81	Median ISS 25 (4–54); 28% severe head injury (AIS>=4)	Not reported	Not reported	LOS ICU, SAPS, SOFA	Telephone interviews by 2 physicians	TEL	TEL	EQ-5D		NR	Long	2–7 years (median 4.0 years) after trauma	State before trauma; current	97		70		In each of the five dimensions there was a significant decrease in quality of life; mean scores decreased sign (P<0.001)	More than 2 years post-injury, 74% reported impaired HRQOL but only 16% had severe problems. The majority still suffered pain/discomfort, indicating that pain management is a key factor in improving long-term outcome after severe trauma.	First, when evaluating HRQOL up to 7 years ago recall bias is a potential problem. Furthermore, a reduction in the present health status may influence the patients to overrate their pre-trauma HRQOL. Second, persistent cognitive impairment is prevalent in trauma ICU survivors (34), and this might have introduced information bias, i.e. inability to accurately report health status. Third, we did no…		Yes	Yes	Yes
Wasiak, J	2014A	Predictors of health status and health-related quality of life 12 months after severe burn	Wasiak 2014B	x	Australian norms		Sec	Australia	Burn	No	Prospective cohort	February 2008 - October 2009	Admitted to Victorian Adult Burns Service (VABS), prospective chart review of medical records	Patients who were age 18 years, admitted to VABS between February 2008 and October 2009 and had a burn involving >10% TBSA or site specific burns to areas like the face receiving skin grafting or hands and/or feet resulting in potential functional impairment.	insufficient proficiency in English to complete the assessments, readmission due to pre-existing burns or those with complex psychosocial impairment (i.e. any loss or abnormality of psychological or social function) or documented diagnosis of pre-existing psychiatric illness as described by a medical officer in the patient’s medical record. In particular, we looked for background information from…	99	125 eligible; 99 in final analysis	9% refused to participate 12% not completed HRQL questionnaire	REF, COM	BIAS: A comparison of the patients with or without complete data found no significant differences in age, gender, full thickness burn, and number of surgeries, although a significantly higher TBSA ( p = 0.01) was observed for patients without complete data. Vooraf exclusie (it was anticipated that these patients would be difficult to follow-up not only as an outpatient, but also in the context of…	0.792	41.7 (1.7)	42	75	75	%TBSA: mean (SE) 19.0 (1.3); %Full burn thickness: mean (SE) 4.9 (0.7); %Partial burn thickness: mean (SE) 11.2 (0.9)	Thermal 78 (79); Scalds 9 (9); Electrical 7 (7); Radiant 5 (5)		Tab 1	Questionnaire	QUE	QUE	SF-36	v2	NR	Long	Not reported; 12m	Not reported	PCS: 55.6; 9.2; MCS: 52.4;11.7		PCS: 51.8; 12.6; MCS: 52.4; 10.6		PCS: -3.7;1.4; MCS: 0.01;1.2	The results of our study identified age, gender and the severity of full-thickness burns as the strongest predictors of SF-36v2 PCS and BSHS-B total scores at 12 months after injury.	Firstly, it may be the case that some of our patients had pre-existing physical or poorly reported or undocumented psychosocial problems which may have led to a greater physical and psychological vulnerability. More so, we did not track the number of participants who were seeking mental health support prior to, or after enrolment in the study. Also related to the generalisability of study finding…	This study was conducted at one particular site only which limits the generalisability of the results.	Yes	Yes	RISK: period pre/post-injury NR
Watson, WL	2005	An evaluation of the assessment of quality of life utility instrument as a measure of the impact of injury on health-related quality of life	Watson 2007	x	Australian norms		Sec - validity	Australia	General	No	Prospective cohort	April - September 2002	Patients identified in the admissions register of four major metropolitan teaching hospitals in Victoria, Australia. A research nurse attended each of the participating hospitals, on 2 – 3 days during the working week, to recruit eligible patients, during the recruitment period.	Having sustained an injury and were aged between 18 and 74 years.	were unable to communicate in English with the research nurse to ensure informed written consent; were suffering from a self-inflicted injury; were deemed, by the nursing staff, to be incapable of, or not competent to, participate; had sustained a head injury with major neurological deficit; or did not provide written consent. Although persons admitted to hospital as a result of interpersonal vio…	221	88.4%: 2029 eligible; 345 identified; 95 not approached; 221 response	28% not available 8% refused to participate	REF	BIAS: Overall, the sample appears to represent a slightly more severely injured group than the equivalent population from participating hospitals, with longer lengths of stay, a greater proportion of cases in ICU and more transfers to rehabilitation facilities	0.884	38.5 (age groups)	39	72	72		Vehicle occupant 25.4; Motorcyclist 13.1; Pedestrian 3.6; Other land transport 3.6; Falls 22.6; Burns 2.3; Machinery/tools 4.5; Animals 3.6; Sports-related 12.7; Other unintentional 8.6	Not reported	LOS, ICU, discharge	Mainly face-to-face interviews in hospital, many of the 1-week follow-ups were conducted in person if the participant was still hospitalized.	INT	INT	SF-36		Australian	Long/mult	1 week, 6 weeks, 3 months, 6 months and 12 months after injury	Previous week	PCS: 55; MCS: 55	Tab 1 naar demogr: males had higher preinjury scores on both the AQoL and the SF-36 physical and mental summary scores than females. Both the AQoL score and SF-36 PCS declined with age while the youngest and the oldest age groups (18 – 24 years and 65 – 74 years) had the highest pre-injury SF-36 MCS. Persons in paid employment, before their injury, scored higher on all three measures pre-injury t…	1w - PCS: 25; MCS: 46 6w - PCS: 34; MCS: 53 12w - PCS: 38; MCS: 55 26w - PCS: 43; MCS: 52 52w - PCS: 44; MCS: 52	Tab 1 naar demogr					Yes	Yes	Yes
Wilson, R	2012	Retrospective evaluation versus population norms for the measurement of baseline health status	POIS; Harcombe 2015	x	New Zealand norms		Prim	New Zealand	General	No	Prospective cohort	December 2007 - June 2009	This article uses data from Prospective Outcomes of Injury Study (POIS), a prospective cohort study of individuals recruited from the ACC entitlement claims register	18 and 64 years, patients with all injury types	those whose injuries were a result of self-harm or sexual assault, and covered a wide range of injury severities	2842	99.5%: 2856	Not reported		BIAS: not reported	Not reported	18-24 14.4%; 25-34 20.8%; 35-44 22.5%; 45-54 24.5%; 55-64 17.8%; 65+ 0%		61.4	61.4	(Injury type)	Not reported	Not reported	Recovery status	Interviews	INT	INT	EQ-5D		New Zealand	Long/mult	first interview 3.2 months (on average) after injury; follow-up interviews approximately 5 months (average of 4.6) and 12 (12.3) months after injury.	Pre-injury; current health status	0.94		5m: 0.75; 12m: 0.78	Recovered vs not recovered		Retrospective evaluation of health status is more appropriate than the application of population norms to estimate health status prior to acute-onset injury or illness, although there may be a small upward bias in such measurements.	There is also a possibility that recall bias may have been more pronounced in our study due to our 3-month delay between the injury event and measurement of recalled pre-injury health status. An alternative explanation for the observed difference between self-reported health and the general population norm is ‘response shift’. Without the opportunity to undertake prospective evaluations of pre-in…		Yes	Yes	Yes
[truncated: 3 more columns]
